# Supplementary material for: Determination of Cultivation Regions and Quality Parameters of Poria cocos by Near-Infrared Spectroscopy and Chemometrics
Source: Foods. 2022 Mar 21;11(6):892. doi: 10.3390/foods11060892 (PMC8956048; doi:10.3390/foods11060892)
Supplement: Supplementary file 1 [file foods-11-00892-s001.zip]

Archive with 1 entries (1 files):
- foods-1627498-supplementary.pdf
